# Supplementary material for: BioTriplex: a full-text annotated corpus for fine-tuning language models in gene-disease relation extraction tasks
Source: Bioinformatics. 2026 Jan 21;42(2):btag037. doi: 10.1093/bioinformatics/btag037 (PMC12883087; doi:10.1093/bioinformatics/btag037)
Supplement: btag037_Supplementary_Data [file btag037_supplementary_data.zip]

Archive with 1 entries (1 files):
- BIOINF-2025-1732 Supplementary data REVISED.docx.pdf
